# Supplementary material for: Metabolite Profiling in the Liver, Plasma and Milk of Dairy Cows Exposed to Tansy Ragwort (Senecio jacobae) Pyrrolizidine Alkaloids
Source: Toxins (Basel). 2023 Oct 6;15(10):601. doi: 10.3390/toxins15100601 (PMC10610733; doi:10.3390/toxins15100601)
Supplement: Supplementary file 1 [file toxins-15-00601-s001.zip]

Archive with 1 entries (1 files):
- toxins-2560439-supplementary.pdf
